# Supplementary material for: Design, Synthesis, Evaluation and Molecular Dynamics Simulation of Dengue Virus NS5-RdRp Inhibitors
Source: Pharmaceuticals (Basel). 2023 Nov 17;16(11):1625. doi: 10.3390/ph16111625 (PMC10674617; doi:10.3390/ph16111625)
Supplement: Supplementary file 1 [file pharmaceuticals-16-01625-s001.zip]

Archive with 1 entries (1 files):
- pharmaceuticals-2692369-supplementary.pdf
